# Supplementary material for: Immune Microenvironment Related Competitive Endogenous RNA Network as Powerful Predictors for Melanoma Prognosis Based on WGCNA Analysis
Source: Front Oncol. 2020 Oct 27;10:577072. doi: 10.3389/fonc.2020.577072 (PMC7653056; doi:10.3389/fonc.2020.577072)
Supplement: Supplementary file 1 [file DataSheet_1.zip]

Archive with 1 entries (1 files):
- Supplementary material-2.R
