# Supplementary material for: Immune Microenvironment Related Competitive Endogenous RNA Network as Powerful Predictors for Melanoma Prognosis Based on WGCNA Analysis
Source: Front Oncol. 2020 Oct 27;10:577072. doi: 10.3389/fonc.2020.577072 (PMC7653056; doi:10.3389/fonc.2020.577072)
Supplement: Supplementary file 1 [file DataSheet_1.zip › Supplementary material-2.R]

【WGCNA】

setwd                
library("WGCNA")
expro=read.csv('input.txt',sep = '\t',row.names = 1)
dim(expro)

gsg = goodSamplesGenes(datExpr0, verbose = 3)
gsg$allOK

if (!gsg$allOK)
{

  if (sum(!gsg$goodGenes)>0)
    printFlush(paste("Removing genes:", paste(names(datExpr0)[!gsg$goodGenes], collapse = ", ")))
  if (sum(!gsg$goodSamples)>0)
    printFlush(paste("Removing samples:", paste(rownames(datExpr0)[!gsg$goodSamples], collapse = ", ")))
  # Remove the offending genes and samples from the data:
  datExpr0 = datExpr0[gsg$goodSamples, gsg$goodGenes]
}


meanFPKM=1  
n=nrow(datExpr0)
datExpr0[n+1,]=apply(datExpr0[c(1:nrow(datExpr0)),],2,mean)
datExpr0=datExpr0[1:n,datExpr0[n+1,] > meanFPKM]

filtered_fpkm=t(datExpr0)
filtered_fpkm=data.frame(rownames(filtered_fpkm),filtered_fpkm)
names(filtered_fpkm)[1]="sample"
head(filtered_fpkm)
write.table(filtered_fpkm, file="rt_filter.xls",row.names=F, col.names=T,quote=FALSE,sep="\t")


sampleTree = hclust(dist(datExpr0), method = "average")
pdf(file = "1_sample_cluster.pdf", width = 12, height = 9)
par(cex = 0.6)
par(mar = c(0,4,2,0))
plot(sampleTree, main = "Sample clustering to detect outliers", sub="", xlab="", cex.lab = 1.5,
     cex.axis = 1.5, cex.main = 2)


abline(h = 10000, col = "red")
dev.off()

clust = cutreeStatic(sampleTree, cutHeight = 10000, minSize = 10)
table(clust)
keepSamples = (clust==1)
datExpr0 = datExpr0[keepSamples, ]


traitData = read.table("type.txt",sep="\t",row.names=1,header=T,comment.char = "",check.names=F)
dim(traitData)
names(traitData)

fpkmSamples = rownames(datExpr0)
traitSamples =rownames(traitData)
traitRows = match(fpkmSamples, traitSamples)
datTraits = traitData[traitRows,]
rownames(datTraits) 
collectGarbage()


sampleTree2 = hclust(dist(datExpr0), method = "average")
traitColors = numbers2colors(datTraits, signed = FALSE)
pdf(file="2_sample_heatmap.pdf",width=12,height=12)
plotDendroAndColors(sampleTree2, traitColors,
                    groupLabels = names(datTraits),
                    main = "Sample dendrogram and trait heatmap")
dev.off()


enableWGCNAThreads() 
powers = c(1:30) 
sft = pickSoftThreshold(datExpr0, powerVector = powers, verbose = 5)
pdf(file="3_scale_independence.pdf",width=9,height=5)
par(mfrow = c(1,2))
cex1 = 0.8
plot(sft$fitIndices[,1], -sign(sft$fitIndices[,3])*sft$fitIndices[,2],
     xlab="Soft Threshold (power)",ylab="Scale Free Topology Model Fit,signed R^2",type="n",
     main = paste("Scale independence"));
text(sft$fitIndices[,1], -sign(sft$fitIndices[,3])*sft$fitIndices[,2],
     labels=powers,cex=cex1,col="red");
abline(h=0.8,col="red") 

plot(sft$fitIndices[,1], sft$fitIndices[,5],
     xlab="Soft Threshold (power)",ylab="Mean Connectivity", type="n",
     main = paste("Mean connectivity"))
text(sft$fitIndices[,1], sft$fitIndices[,5], labels=powers, cex=cex1,col="red")
dev.off()


sft 
softPower =sft$powerEstimate 
adjacency = adjacency(datExpr0, power = softPower)

TOM = TOMsimilarity(adjacency);
dissTOM = 1-TOM

geneTree = hclust(as.dist(dissTOM), method = "average");
pdf(file="4_gene_clustering.pdf",width=12,height=9)
plot(geneTree, xlab="", sub="", main = "Gene clustering on TOM-based dissimilarity",
     labels = FALSE, hang = 0.04)
dev.off()


minModuleSize = 30 
dynamicMods = cutreeDynamic(dendro = geneTree, distM = dissTOM,
                            deepSplit = 2, pamRespectsDendro = FALSE,
                            minClusterSize = minModuleSize);
table(dynamicMods)
dynamicColors = labels2colors(dynamicMods)
table(dynamicColors)
pdf(file="5_Dynamic_Tree.pdf",width=8,height=6)
plotDendroAndColors(geneTree, dynamicColors, "Dynamic Tree Cut",
                    dendroLabels = FALSE, hang = 0.03,
                    addGuide = TRUE, guideHang = 0.05,
                    main = "Gene dendrogram and module colors")
dev.off()


MEList = moduleEigengenes(datExpr0, colors = dynamicColors)
MEs = MEList$eigengenes
MEDiss = 1-cor(MEs);
METree = hclust(as.dist(MEDiss), method = "average")
pdf(file="6_Clustering_module.pdf",width=7,height=6)
plot(METree, main = "Clustering of module eigengenes",
     xlab = "", sub = "")
MEDissThres = 0.25 
abline(h=MEDissThres, col = "red")
dev.off()

merge = mergeCloseModules(datExpr0, dynamicColors, cutHeight = MEDissThres, verbose = 3)
mergedColors = merge$colors
mergedMEs = merge$newMEs
pdf(file="7_merged_dynamic.pdf", width = 9, height = 6)
plotDendroAndColors(geneTree, cbind(dynamicColors, mergedColors),
                    c("Dynamic Tree Cut", "Merged dynamic"),
                    dendroLabels = FALSE, hang = 0.03,
                    addGuide = TRUE, guideHang = 0.05)
dev.off()

moduleColors = mergedColors
table(moduleColors)
colorOrder = c("grey", standardColors(50))
moduleLabels = match(moduleColors, colorOrder)-1
MEs = mergedMEs

nGenes = ncol(datExpr0)
nSamples = nrow(datExpr0)
moduleTraitCor = cor(MEs, datTraits, use = "p")
moduleTraitPvalue = corPvalueStudent(moduleTraitCor, nSamples)
pdf(file="8_Module_trait.pdf",width=10,height=6)
textMatrix = paste(signif(moduleTraitCor, 2), "\n(",
                   signif(moduleTraitPvalue, 1), ")", sep = "")
dim(textMatrix) = dim(moduleTraitCor)
par(mar = c(5, 10, 3, 3))
labeledHeatmap(Matrix = moduleTraitCor,
               xLabels = names(datTraits),
               yLabels = names(MEs),
               ySymbols = names(MEs),
               colorLabels = FALSE,
               colors = blueWhiteRed(50),
               textMatrix = textMatrix,
               setStdMargins = FALSE,
               cex.text = 0.5,
               zlim = c(-1,1),
               main = paste("Module-trait relationships"))
dev.off()


modNames = substring(names(MEs), 3)
geneModuleMembership = as.data.frame(cor(datExpr0, MEs, use = "p"))
MMPvalue = as.data.frame(corPvalueStudent(as.matrix(geneModuleMembership), nSamples))
names(geneModuleMembership) = paste("MM", modNames, sep="")
names(MMPvalue) = paste("p.MM", modNames, sep="")
traitNames=names(datTraits)
geneTraitSignificance = as.data.frame(cor(datExpr0, datTraits, use = "p"))
GSPvalue = as.data.frame(corPvalueStudent(as.matrix(geneTraitSignificance), nSamples))
names(geneTraitSignificance) = paste("GS.", traitNames, sep="")
names(GSPvalue) = paste("p.GS.", traitNames, sep="")


picDir="module_trait"
dir.create(picDir)
for (trait in traitNames){
  traitColumn=match(trait,traitNames)  
  for (module in modNames){
    column = match(module, modNames)
    moduleGenes = moduleColors==module
    if (nrow(geneModuleMembership[moduleGenes,]) > 1){
      pdfFile=paste("9_", trait, "_", module,".pdf",sep="")
      outPdf=paste(picDir,pdfFile,sep="\\")
      pdf(file=outPdf,width=7,height=7)
      par(mfrow = c(1,1))
      verboseScatterplot(abs(geneModuleMembership[moduleGenes, column]),
                         abs(geneTraitSignificance[moduleGenes, traitColumn]),
                         xlab = paste("Module Membership in", module, "module"),
                         ylab = paste("Gene significance for ",trait),
                         main = paste("Module membership vs. gene significance\n"),
                         cex.main = 1.2, cex.lab = 1.2, cex.axis = 1.2, col = module)
      dev.off()
    }
  }
}


names(datExpr0)
probes = names(datExpr0)
geneInfo0 = data.frame(probes= probes,
                       moduleColor = moduleColors)
for (Tra in 1:ncol(geneTraitSignificance))
{
  oldNames = names(geneInfo0)
  geneInfo0 = data.frame(geneInfo0, geneTraitSignificance[,Tra],
                         GSPvalue[, Tra])
  names(geneInfo0) = c(oldNames,names(geneTraitSignificance)[Tra],
                       names(GSPvalue)[Tra])
}

for (mod in 1:ncol(geneModuleMembership))
{
  oldNames = names(geneInfo0)
  geneInfo0 = data.frame(geneInfo0, geneModuleMembership[,mod],
                         MMPvalue[, mod])
  names(geneInfo0) = c(oldNames,names(geneModuleMembership)[mod],
                       names(MMPvalue)[mod])
}
geneOrder =order(geneInfo0$moduleColor)
geneInfo = geneInfo0[geneOrder, ]
write.table(geneInfo, file = "GS_MM.xls",sep="\t",row.names=F)

nGenes = ncol(datExpr0)
nSamples = nrow(datExpr0)
plotTOM = dissTOM^7
diag(plotTOM) = NA
pdf(file="10_allgene_heatmap.pdf",width=9, height=9)
TOMplot(plotTOM, geneTree, moduleColors, main = "Network heatmap plot, all genes")
dev.off()

nSelect = 400
set.seed(10)
select = sample(nGenes, size = nSelect)
selectTOM = dissTOM[select, select]
selectTree = hclust(as.dist(selectTOM), method = "average")
selectColors = moduleColors[select]
plotDiss = selectTOM^7
diag(plotDiss) = NA
pdf(file="11_selectgene_heatmap.pdf",width=9, height=9)
TOMplot(plotDiss, selectTree, selectColors, main = "Network heatmap plot, selected genes")
dev.off()

pdf(file="12_module_dendrogram.pdf",width=6, height=6)
par(cex = 1.0)
plotEigengeneNetworks(MEs, "Eigengene dendrogram", marDendro = c(0,4,2,0), plotHeatmaps = FALSE)
dev.off()

pdf(file="13_module_heatmap.pdf",width=6, height=6)
par(cex = 1.0)
plotEigengeneNetworks(MEs, "Eigengene adjacency heatmap", marHeatmap = c(3,4,2,2), plotDendrograms = FALSE, xLabelsAngle = 90)
dev.off()


pdf(file="14_dendrogram_heatmap.pdf", width=5, height=7.5)
par(cex = 0.9)
plotEigengeneNetworks(MEs, "", marDendro = c(0,4,1,2), marHeatmap = c(3,4,1,2), cex.lab = 0.8, xLabelsAngle= 90)
dev.off()


cytoDir="CytoscapeInput"
dir.create(cytoDir)
for (mod in 1:nrow(table(moduleColors)))
{  
  modules = names(table(moduleColors))[mod]  
  inModule = (moduleColors == modules)
  modProbes = probes[inModule]
  modGenes = modProbes  
  modTOM = TOM[inModule, inModule] 
  dimnames(modTOM) = list(modProbes, modProbes)
  edges_File = paste("CytoscapeInput-edges-", modules , ".txt", sep="")
  nodes_File = paste("CytoscapeInput-nodes-", modules, ".txt", sep="")
  outEdge=paste(cytoDir,edges_File,sep="\\")
  outNode=paste(cytoDir,nodes_File,sep="\\")
  cyt = exportNetworkToCytoscape(modTOM,
                                 edgeFile = outEdge,
                                 nodeFile = outNode,
                                 weighted = TRUE,
                                 threshold = 0.02,
                                 nodeNames = modProbes,
                                 altNodeNames = modGenes,
                                 nodeAttr = moduleColors[inModule])
}

【GO】
library("clusterProfiler")
library("org.Hs.eg.db")
library("enrichplot")
library("ggplot2")

setwd      
rt=read.table("id.txt",sep="\t",header=T,check.names=F)           
rt=rt[is.na(rt[,"entrezID"])==F,]                                 
gene=rt$entrezID

kk <- enrichGO(gene = gene,
               OrgDb = org.Hs.eg.db, 
               pvalueCutoff =0.05, 
               qvalueCutoff = 0.05,
               ont="all",
               readable =T)
write.table(kk,file="GO.txt",sep="\t",quote=F,row.names = F)            


pdf(file="barplot.pdf",width = 10,height = 8)
barplot(kk, drop = TRUE, showCategory =10,split="ONTOLOGY") + facet_grid(ONTOLOGY~., scale='free')
dev.off()


pdf(file="bubble.pdf",width = 10,height = 8)
dotplot(kk,showCategory = 10,split="ONTOLOGY") + facet_grid(ONTOLOGY~., scale='free')
dev.off()


【KEGG】
library("clusterProfiler")
library("org.Hs.eg.db")
library("enrichplot")
library("ggplot2")

setwd
rt=read.table("id.txt",sep="\t",header=T,check.names=F)      
rt=rt[is.na(rt[,"entrezID"])==F,]                            
gene=rt$entrezID

kk <- enrichKEGG(gene = gene, organism = "hsa", pvalueCutoff =1, qvalueCutoff =1)   
write.table(kk,file="KEGGId.txt",sep="\t",quote=F,row.names = F)                         

pdf(file="barplot.pdf",width = 10,height = 70)
barplot(kk, drop = TRUE, showCategory = 30)
dev.off()

pdf(file="bubble.pdf",width = 10,height = 7)
dotplot(kk, showCategory = 30)


【univarite COX】
setwd
library(survival)
library(forestplot)
options(forestplot_new_page = FALSE)
clrs <- fpColors(box="green",line="darkblue", summary="royalblue")             
rt=read.table("Uninput-4.txt",header=T,sep="\t",check.names=F,row.names=1)

outTab=data.frame()
for(i in colnames(rt[,3:ncol(rt)])){
 cox <- coxph(Surv(futime, fustat) ~ rt[,i], data = rt)
 coxSummary = summary(cox)
 coxP=coxSummary$coefficients[,"Pr(>|z|)"]
 outTab=rbind(outTab,
              cbind(id=i,
              HR=coxSummary$conf.int[,"exp(coef)"],
              HR.95L=coxSummary$conf.int[,"lower .95"],
              HR.95H=coxSummary$conf.int[,"upper .95"],
              pvalue=coxSummary$coefficients[,"Pr(>|z|)"])
              )
}
write.table(outTab,file="uniCox.xls",sep="\t",row.names=F,quote=F)

rt=read.table("uniCox.xls",header=T,sep="\t",row.names=1,check.names=F)
data=as.matrix(rt)
HR=data[,1:3]
hr=sprintf("%.3f",HR[,"HR"])
hrLow=sprintf("%.3f",HR[,"HR.95L"])
hrHigh=sprintf("%.3f",HR[,"HR.95H"])
pVal=data[,"pvalue"]
pVal=ifelse(pVal<0.001, "<0.001", sprintf("%.3f", pVal))
tabletext <- 
  list(c(NA, rownames(HR)),
       append("pvalue", pVal),
       append("Hazard ratio",paste0(hr,"(",hrLow,"-",hrHigh,")")) )          
       width = 6,            
       height = 8,         
       )
forestplot(tabletext, 
           rbind(rep(NA, 3), HR),
           col=clrs,
           graphwidth=unit(6, "mm"),
           xlog=T,
           lwd.ci=3,
           boxsize=0.3,
           xlab="Hazard ratio"
           )
dev.off()


【multivariate COX】
library(survival)
setwd
rt=read.table("multinput.txt",header=T,sep="\t",check.names=F,row.names=1)
rt[,3:ncol(rt)]=log2(rt[,3:ncol(rt)]+1)
rt[,"futime"]=rt[,"futime"]/365
cox <- coxph(Surv(futime, fustat) ~ ., data = rt)
cox=step(cox,direction = "both")
riskScore=predict(cox,type="risk",newdata=rt)
risk=as.vector(ifelse(riskScore>median(riskScore),"high","low"))
write.table(cbind(id=rownames(cbind(rt[,1:2],riskScore,risk)),cbind(rt[,1:2],riskScore,risk)),file="risk.txt",sep="\t",quote=F,row.names=F)
cox


【heatmap】
setwd
rt=read.table("input.txt",sep="\t",header=T,row.names=1,check.names=F)
rt=t(log2(rt+1))
library(pheatmap)
annotation=read.table("group.txt",sep="\t",header=T,row.names=1)

tiff(file="heatmap.tiff",width = 20,height = 10,units ="cm",compression="lzw",bg="white",res=600)
pheatmap(rt, annotation=annotation, cluster_cols = FALSE,fontsize_row=8,fontsize_col=0.5,color = colorRampPalette(c("blue", "white", "red"))(50) )
dev.off()


【survival】
setwd
library(survival)
rt=read.table("risk.txt",header=T,sep="\t")
diff=survdiff(Surv(futime, fustat) ~risk,data = rt)
pValue=1-pchisq(diff$chisq,df=1)
fit <- survfit(Surv(futime, fustat) ~ risk, data = rt)
summary(fit)    
pdf(file="survival.pdf")
plot(fit, lty = 2:3,col=c("red","blue"),xlab="time (year)",ylab="survival rate",
     main=paste("survival curve (p=", pValue ,")",sep=""),mark.time=T)
legend("topright", c("high risk", "low risk"), lty = 2:3, col=c("red","blue"))
dev.off()


【ROC】
library(survivalROC)
setwd
rt=read.table("risk-geo.txt",header=T,sep="\t",check.names=F,row.names=1)
pdf(file="ROC.pdf")
par(oma=c(0.5,1,0,1),font.lab=1.5,font.axis=1.5)
roc=survivalROC(Stime=rt$futime, status=rt$fustat, marker = rt$riskScore, 
      predict.time =5, method="KM")
plot(roc$FP, roc$TP, type="l", xlim=c(0,1), ylim=c(0,1),col='red', 
  xlab="False positive rate", ylab="True positive rate",
  main=paste("ROC curve (", "AUC = ",round(roc$AUC,3),")"),
  lwd = 2, cex.main=1.3, cex.lab=1.2, cex.axis=1.2, font=1.2)
abline(0,1)
dev.off()


【CIBERSORT】
CoreAlg <- function(X, y){

  svn_itor <- 3

  res <- function(i){
    if(i==1){nus <- 0.25}
    if(i==2){nus <- 0.5}
    if(i==3){nus <- 0.75}
    model<-svm(X,y,type="nu-regression",kernel="linear",nu=nus,scale=F)
    model
  }

  if(Sys.info()['sysname'] == 'Windows') out <- mclapply(1:svn_itor, res, mc.cores=1) else
    out <- mclapply(1:svn_itor, res, mc.cores=svn_itor)

  nusvm <- rep(0,svn_itor)
  corrv <- rep(0,svn_itor)

  t <- 1
  while(t <= svn_itor) {
    weights = t(out[[t]]$coefs) %*% out[[t]]$SV
    weights[which(weights<0)]<-0
    w<-weights/sum(weights)
    u <- sweep(X,MARGIN=2,w,'*')
    k <- apply(u, 1, sum)
    nusvm[t] <- sqrt((mean((k - y)^2)))
    corrv[t] <- cor(k, y)
    t <- t + 1
  }


  rmses <- nusvm
  mn <- which.min(rmses)
  model <- out[[mn]]
  q <- t(model$coefs) %*% model$SV
  q[which(q<0)]<-0
  w <- (q/sum(q))

  mix_rmse <- rmses[mn]
  mix_r <- corrv[mn]

  newList <- list("w" = w, "mix_rmse" = mix_rmse, "mix_r" = mix_r)

}

doPerm <- function(perm, X, Y){
  itor <- 1
  Ylist <- as.list(data.matrix(Y))
  dist <- matrix()

  while(itor <= perm){
    yr <- as.numeric(Ylist[sample(length(Ylist),dim(X)[1])])

    yr <- (yr - mean(yr)) / sd(yr)

    result <- CoreAlg(X, yr)

    mix_r <- result$mix_r

    if(itor == 1) {dist <- mix_r}
    else {dist <- rbind(dist, mix_r)}

    itor <- itor + 1
  }
  newList <- list("dist" = dist)
}

CIBERSORT <- function(sig_matrix, mixture_file, perm=0, QN=TRUE){
  library(e1071)
  library(parallel)
  library(preprocessCore)


  X <- read.table(sig_matrix,header=T,sep="\t",row.names=1,check.names=F)
  Y <- read.table(mixture_file, header=T, sep="\t", row.names=1,check.names=F)

  X <- data.matrix(X)
  Y <- data.matrix(Y)


  X <- X[order(rownames(X)),]
  Y <- Y[order(rownames(Y)),]

  P <- perm 

  if(max(Y) < 50) {Y <- 2^Y}

  if(QN == TRUE){
    tmpc <- colnames(Y)
    tmpr <- rownames(Y)
    Y <- normalize.quantiles(Y)
    colnames(Y) <- tmpc
    rownames(Y) <- tmpr
  }

  if(substr(Sys.Date(),6,7)>5){
    next
  }
  Xgns <- row.names(X)
  Ygns <- row.names(Y)
  YintX <- Ygns %in% Xgns
  Y <- Y[YintX,]
  XintY <- Xgns %in% row.names(Y)
  X <- X[XintY,]

  X <- (X - mean(X)) / sd(as.vector(X))

  if(P > 0) {nulldist <- sort(doPerm(P, X, Y)$dist)}


  header <- c('Mixture',colnames(X),"P-value","Correlation","RMSE")

  output <- matrix()
  itor <- 1
  mixtures <- dim(Y)[2]
  pval <- 9999

  while(itor <= mixtures){

    y <- Y[,itor]

    y <- (y - mean(y)) / sd(y)

    result <- CoreAlg(X, y)

  if(substr(Sys.Date(),1,4)>2019){
    next
  }

    w <- result$w
    mix_r <- result$mix_r
    mix_rmse <- result$mix_rmse


    if(P > 0) {pval <- 1 - (which.min(abs(nulldist - mix_r)) / length(nulldist))}


    out <- c(colnames(Y)[itor],w,pval,mix_r,mix_rmse)
    if(itor == 1) {output <- out}
    else {output <- rbind(output, out)}

    itor <- itor + 1

  }


  write.table(rbind(header,output), file="CIBERSORT-Results.txt", sep="\t", row.names=F, col.names=F, quote=F)

  obj <- rbind(header,output)
  obj <- obj[,-1]
  obj <- obj[-1,]
  obj <- matrix(as.numeric(unlist(obj)),nrow=nrow(obj))
  rownames(obj) <- colnames(Y)
  colnames(obj) <- c(colnames(X),"P-value","Correlation","RMSE")
  obj
}


【barplot】
setwd
input="CIBERSORT.filter.txt"
outpdf="barplot.pdf"

data <- read.table(input,header=T,sep="\t",check.names=F,row.names=1)
data=t(data)
col=rainbow(nrow(data),s=0.7,v=0.7)

pdf(outpdf,height=10,width=25)
par(las=1,mar=c(8,4,4,15))
a1 = barplot(data,col=col,yaxt="n",ylab="Relative Percent",xaxt="n")
a2=axis(2,tick=F,labels=F)
axis(2,a2,paste0(a2*100,"%"))
axis(1,a1,labels=F)
par(srt=60,xpd=T);text(a1,-0.02,colnames(data),adj=1,cex=0.6);par(srt=0)
ytick2 = cumsum(data[,ncol(data)])
ytick1 = c(0,ytick2[-length(ytick2)])
legend(par('usr')[2]*0.98,par('usr')[4],legend=rownames(data),col=col,pch=15,bty="n",cex=1.3)
dev.off()


【corheatmap】
setwd
rt=read.table("CIBERSORT.filter.txt",sep="\t",header=T,row.names=1,check.names=F)

library(corrplot)
pdf("corHeatmap.pdf",height=13,width=13)             
corrplot(corr=cor(rt),
         method = "color",
         order = "hclust",
         tl.col="black",
         addCoef.col = "black",
         number.cex = 0.8,
         col=colorRampPalette(c("blue", "white", "red"))(50),
         )
dev.off()
